# Supplementary material for: What’s behind the white coat: Potential mechanisms of physician-attributable variation in critical care
Source: PLoS One. 2019 May 16;14(5):e0216418. doi: 10.1371/journal.pone.0216418 (PMC6522043; doi:10.1371/journal.pone.0216418)
Supplement: S1 Data — (XLSX) [file pone.0216418.s005.xlsx]

## Sheet: Minimal Dataset
#	totalCLFOD	ownDeathCLFOD	ownDyingCLFOD	otherDeathCLFOD	otherDyingCLFOD	totalPRU	stressPRU	disclosurePRU	totalJSE	totalLOTR	optimismLOTR	pessimismLOTR	totalEOLP	neuroEOLP	physicalEOLP	omission	age	age_cat	gender	race	ethnicity	specialtyMD	yearsAttendingMD	timeInCC	inHospitalSurvival	6monSurvival	returnToRes	ambulateSteps	toilet	cognition
1	84	15	23	23	23	100	61	39	79	16	7	9	26	11	15	25	40	40 or less	Male	White	Not Hispanic or Latino	Internal Medicine	6 to 10	21%-40%	62.5	62.5	40	50	60	75
2	101	19	27	30	25	62	30	32	74	18	9	9	40	11	29	10	39	40 or less	Female	Non-white	Not Hispanic or Latino	Internal Medicine	1 to 5	20% or less	66.7	75	50	50	100	50
3	85	21	19	24	21	101	58	43	77	24	12	12	25	14	11	49	44	41-50	Male	White	Not Hispanic or Latino	Anesthesia	6 to 10	41% or greater	100	63.6	71.4	85.7	85.7	71.4
4	57	15	12	19	11	97	55	42	78	24	12	12	73	33	40	49	41	41-50	Male	White	Not Hispanic or Latino	Internal Medicine	6 to 10	41% or greater	85.7	85.7	37.5	87.5	75	85.7
5	113	27	27	32	27	94	54	40	86	18	9	9	45	14	31	45	56	51-60	Male	White	Not Hispanic or Latino	Internal Medicine	21 or more	21%-40%	92.3	76.9	57.1	42.9	71.4	28.6
6	111	29	29	26	27	84	40	44	78	23	11	12	61	17	44	20	38	40 or less	Male	White	Not Hispanic or Latino	Anesthesia	6 to 10	41% or greater	92	87.5	77.8	70	90	75
7	87	17	25	19	26	72	36	36	85	24	12	12	40	15	25	15	68	61-70	Male	White	Not Hispanic or Latino	Internal Medicine	21 or more	20% or less	66.7	66.7	100	66.7	100	100
8	80	17	20	25	18	68	36	32	72	18	9	9	41	11	30	49	63	61-70	Male	White	Not Hispanic or Latino	Internal Medicine	21 or more	20% or less	100	83.3	75	50	50	50
9	75	20	27	17	11	97	60	37	76	17	8	9	45	20	25	35	53	51-60	Male	White	Not Hispanic or Latino	Internal Medicine	11 to 20	20% or less	60	40	66.7	50	50	100
10	95	21	28	22	24	86	50	36	80	19	9	10	48	11	37	49	34	40 or less	Male	White	Not Hispanic or Latino	Internal Medicine	1 to 5	21%-40%	60	60	100	100	100	100
11	82	26	18	18	20	77	44	33	79	18	7	11	49	11	38	10	40	40 or less	Male	Non-white	Not Hispanic or Latino	Surgery	6 to 10	21%-40%	100	80	75	50	75	66.7
12	90	23	24	19	24	65	36	29	80	12	8	4	66	31	35	20			Male	White	Hispanic or Latino	Anesthesia	21 or more	41% or greater	100	100	57.1	87.5	75	87.5
13	105	19	26	29	31	65	32	33	73	10	5	5	36	18	18	50	64	61-70	Male	White	Not Hispanic or Latino	Internal Medicine	21 or more	20% or less	60	50	50	100	75	75
14	71	18	17	18	18	93	49	44	76	20	10	10	45	11	34	50	48	41-50	Male	White	Not Hispanic or Latino	Internal Medicine	11 to 20	20% or less	83.3	83.3	66.7	66.7	100	33.3
15	84	16	18	25	25	72	43	29	72	16	7	9	57	21	36	45	38	40 or less	Male	White	Not Hispanic or Latino	Internal Medicine	1 to 5	20% or less	100	80	100	85.7	100	57.1
16	83	16	24	25	18	95	54	41	77	16	7	9	37	11	26	49	41	41-50	Male	White	Not Hispanic or Latino	Internal Medicine	1 to 5	20% or less	33.3	83.3	100	100	100	50
17	112	30	32	25	25	77	40	37	79	23	12	11	58	24	34	45	54	51-60	Male	White	Not Hispanic or Latino	Internal Medicine	21 or more	20% or less	100	80	100	100	50	100
18	71	15	19	19	18	83	46	37	76	20	11	9	54	26	28	NA	54	51-60	Male	White	Not Hispanic or Latino	Surgery	11 to 20	21%-40%	100	80	75	50	100	100
19	44	7	12	9	16	85	51	34	78	19	10	9	22	11	11	35	55	51-60	Male	White	Not Hispanic or Latino	Internal Medicine	21 or more	20% or less	60	80	100	50	100	100
20	94	19	24	27	24	75	34	41	80	17	8	9	31	11	20	20	41	41-50	Female	White	Not Hispanic or Latino	Internal Medicine	6 to 10	21%-40%	73.3	60	50	50	100	75

## Sheet: Data Dictionary
	Variable	Definitions	Notes
1	totalCLFOD	Collett-Lester Fear of Death (CLFOD)	Higher CLFOD scores suggest greater fear of death and dying.
2	ownDeathCLFOD	CLFOD subscale: death of self
3	ownDyingCLFOD	CLFOD subscale: dying of self
4	otherDeathCLFOD	CLFOD subscale: death of others
5	otherDyingCLFOD	CLFOD subscale: dying of others
6	totalPRU	Physicians' Reactions to Uncertainty (PRU))	Higher PRU scores suggest greater stress from and reluctance to disclose medical uncertainty.
7	stressPRU	PRU subscale: stress from uncertainty
8	disclosurePRU	PRU subscale: reluctance to disclose uncertainty
9	totalJSE	Jefferson Scale of Empathy (JSE) Physician Version	Higher JSE scores indicate a more empathic behavioral orientation
10	totalLOTR	Life Orientation Test-Revised (LOTR)	Higher LOT-R scores suggest greater dispositional optimism.
11	optimismLOTR	LOTR subscale: optimism
12	pessimismLOTR	LOTR subscale: pessimism
13	totalEOLP	End-of-Life Preferences (EOLP) scale	Higher EOLP scores indicate a preference for aggressive treatment over comfort-oriented treatment
14	neuroEOLP	EOLP subscale: neurologic
15	physicalEOLP	EOLP subscale: physical
16	omission	omission bias test	Lower Omission scores suggest greater susceptibility to omission bias.
17	age
18	age_cat	age (categorical)
19	gender	male or female
20	race	white or non-white
21	ethnicity	hispanic or non-hispanic
22	specialtyMD	primary medical specialty
23	yearsAttendingMD	years as attending intensivist
24	timeInCC	percentage of professional time in critical care
25	inHospitalSurvival	prognostic accuracy for in-hospital survival
26	6monSurvival	prognostic accuracy for survival at 6 months
27	returnToRes	prognostic accuracy for returning to original residence at 6 months
28	ambulateSteps	prognostic accuracy for ambulating 10 steps at 6 months
29	toilet	prognostic accuracy for toileting independently at 6 months
30	cognition	prognostic accuracy for return normal cognition at 6 months
